# Supplementary material for: Clinical characteristics, risk factors, and prognostic modeling for poor outcomes in children with influenza-associated encephalopathy: A retrospective cohort study
Source: Medicine (Baltimore). 2026 Jan 16;105(3):e46932. doi: 10.1097/MD.0000000000046932 (PMC12826272; doi:10.1097/MD.0000000000046932)
Supplement: Supplementary file 1 [file medi-105-e46932-s001.xlsx]

## Sheet: Sheet1
Patient_ID	Age_months	Weight_kg	SBP_mmHg	DBP_mmHg	Glucose_mmol_L	Sodium_mmol_L	ALT_U_L	Creatinine_umol_L	TroponinT_ng_L	BNP_pg_mL	GCS	Abnormal_MRI	ARDS	Outcome	Any_comorbidity	Neurological_disease	Congenital_heart_disease	Chronic_lung_disease	Seasonal_flu_vaccine	Seizures	Impaired_consciousness	EEG_abnormalities	Septic_shock	Mechanical_ventilation	Corticosteroid_therapy	IVIG_therapy	Days_fever_to_admission
IAE0001	23	7.3	89	63	5.1	136.3	55.5	41	40	366	8	1	1	Poor	1	1	1	1	1	1	1	1	1	0	1	1	3
IAE0002	27	14.1	89	57	6.1	133.1	39.5	41	38	384	5	0	0	Poor	0	0	0	0	0	0	1	0	0	1	0	0	3
IAE0003	26	11.4	87	52	5.6	136.6	53.5	41	36	415	8	0	0	Poor	0	0	0	0	0	0	0	0	0	1	0	0	1
IAE0004	13	9.7	100	57	6.8	138	38.5	41	39	390	7	1	0	Poor	0	0	0	0	0	1	1	0	0	0	1	0	3
IAE0005	24	1	97	52	8.5	137.9	56.5	40	39	416	5	1	1	Poor	1	1	1	0	0	1	1	1	1	0	1	1	2
IAE0006	20	9.6	97	50	7.7	137.2	46.5	44	37	378	6	1	0	Poor	1	0	0	0	0	1	1	1	0	1	1	1	1
IAE0007	12	11.3	96	50	7.5	132.3	40.5	43	38	367	8	1	0	Poor	0	0	0	0	0	1	1	0	0	0	0	0	2
IAE0008	12	13.6	90	53	6.4	131.3	44.5	44	37	369	8	1	0	Poor	1	0	0	0	0	1	1	1	0	0	1	0	2
IAE0009	25	16.3	95	52	6.8	129.5	47.5	40	37	363	5	1	0	Poor	0	0	0	0	0	1	1	0	0	0	0	0	1
IAE0010	14	18	98	55	8.9	135.5	38.5	40	39	383	9	1	0	Poor	1	0	0	0	0	1	1	1	0	1	1	1	2
IAE0011	30	15.1	94	62	2.2	132.7	47.5	40	37	398	8	1	1	Poor	1	1	1	1	0	1	1	1	1	1	1	1	1
IAE0012	19	8.4	98	59	7	131.7	46.5	40	36	403	7	1	1	Poor	1	0	0	0	0	1	1	1	0	1	1	1	2
IAE0013	28	9.4	95	53	7.7	131.5	52.5	41	37	380	8	1	1	Poor	1	1	1	1	0	1	1	1	1	1	1	1	1
IAE0014	13	13.2	86	54	8.9	139.3	52.5	44	36	407	6	1	0	Poor	0	0	0	0	0	1	1	0	0	1	1	0	3
IAE0015	28	12.4	100	58	4.6	137.3	40.5	42	39	391	8	0	0	Poor	0	0	0	0	0	0	0	0	0	1	0	0	3
IAE0016	20	16.5	86	52	4.4	140.9	42.5	43	38	407	9	1	0	Poor	0	0	0	0	0	0	1	0	0	0	0	0	2
IAE0017	11	19.7	87	61	8.4	135.6	46.5	40	40	379	8	1	0	Poor	1	0	0	0	0	1	1	1	0	1	1	1	3
IAE0018	19	18.9	86	60	2.4	133.6	46.5	44	36	374	5	1	0	Poor	0	0	0	0	0	1	1	0	0	1	1	0	1
IAE0019	20	16	99	50	10.2	133.3	44.5	40	38	412	8	1	1	Poor	1	1	1	0	0	1	1	1	1	0	1	1	2
IAE0020	29	12.5	95	61	7.5	129.2	49.5	40	38	368	9	1	0	Poor	0	0	0	0	0	1	1	1	0	0	1	0	3
IAE0021	25	15.5	91	58	10.7	128.2	46.5	40	36	357	5	0	0	Poor	0	0	0	0	0	0	0	0	0	0	0	0	3
IAE0022	28	16.6	100	57	4.4	135.5	43.5	40	39	352	7	0	0	Poor	0	0	0	0	0	0	0	0	0	1	0	0	2
IAE0023	20	10	90	58	6	129.6	39.5	40	35	416	5	1	1	Poor	1	1	1	1	0	1	1	1	1	0	1	1	3
IAE0024	23	8.5	94	63	1.2	134.3	46.5	43	38	366	6	0	0	Poor	0	0	0	0	0	0	0	0	0	0	0	0	3
IAE0025	11	7.7	84	55	5.1	138	54.5	44	38	363	5	1	0	Poor	0	0	0	0	0	1	1	0	0	1	1	0	2
IAE0026	14	7.3	86	52	6.6	130.7	38.5	40	39	358	7	1	0	Poor	0	0	0	0	0	1	1	1	0	0	1	0	3
IAE0027	14	5.4	87	51	2.3	141.6	56.5	40	39	411	8	1	1	Poor	1	1	1	1	0	1	1	1	1	1	1	1	3
IAE0028	28	11.4	96	58	6.1	129.3	43.5	40	37	370	5	1	0	Poor	0	0	0	0	0	0	1	0	0	1	0	0	3
IAE0029	30	6.8	89	62	2.2	137.5	42.5	40	39	386	5	1	0	Poor	1	0	0	0	0	1	1	1	0	1	1	1	3
IAE0030	21	7.6	97	63	6.4	135.1	39.5	41	38	360	5	0	0	Poor	0	0	0	0	0	0	1	0	0	1	0	0	2
IAE0031	27	13.1	88	51	9.8	138.3	46.5	41	36	369	5	1	0	Poor	1	0	0	0	0	1	1	1	0	1	1	1	1
IAE0032	13	11.2	99	57	6.9	128.8	51.5	42	35	384	7	1	0	Poor	1	0	0	0	0	1	1	1	0	0	1	1	1
IAE0033	26	12.1	98	53	11	142.9	41.5	40	41	402	9	0	0	Poor	0	0	0	0	0	0	1	0	0	1	0	0	3
IAE0034	19	15.6	98	61	8.9	132.7	41.5	42	37	396	9	1	1	Poor	1	0	0	0	0	1	1	1	0	0	1	1	3
IAE0035	29	13.7	87	63	10.2	136.2	52.5	43	41	401	5	1	0	Poor	1	0	0	0	0	1	1	1	0	0	1	1	1
IAE0036	15	16.1	91	51	5.2	139.3	45.5	42	36	357	7	1	0	Poor	1	0	0	0	0	1	1	1	0	1	1	1	3
IAE0037	23	10.8	99	63	5.1	130.9	41.5	44	35	353	7	1	0	Poor	0	0	0	0	0	1	1	0	0	1	0	0	1
IAE0038	20	16.5	99	53	7.8	136.8	53.5	41	35	376	5	0	0	Poor	0	0	0	0	0	0	1	0	0	0	0	0	2
IAE0039	20	11.8	87	50	3.2	130.2	41.5	41	35	393	6	1	0	Poor	0	0	0	0	0	1	1	0	0	0	0	0	2
IAE0040	27	11.1	96	59	8.1	139.1	53.5	40	40	389	5	1	0	Poor	1	0	0	0	0	1	1	1	0	1	1	1	2
IAE0041	27	15.9	96	52	6.2	130.3	49.5	40	36	396	6	1	0	Poor	1	0	0	0	0	1	1	1	0	1	1	1	2
IAE0042	20	7.3	85	58	10.2	133.6	53.5	43	37	393	5	1	0	Poor	0	0	0	0	0	0	1	0	0	0	0	0	2
IAE0043	30	18	86	50	8.6	134.7	56.5	43	37	397	6	1	0	Poor	1	0	0	0	0	1	1	1	0	1	1	1	2
IAE0044	21	9.5	91	50	9.6	136.6	45.5	44	35	401	6	1	0	Poor	0	0	0	0	0	1	1	0	0	0	0	0	1
IAE0045	14	6	98	60	5.2	141.5	43.5	40	36	417	5	1	0	Poor	1	0	0	0	0	1	1	1	0	0	1	1	3
IAE0046	18	12.9	94	56	9.5	131.5	47.5	40	40	360	6	1	0	Poor	1	0	0	0	0	1	1	1	0	1	1	1	1
IAE0047	18	9.1	92	49	10.5	138.1	42.5	43	35	353	8	1	0	Poor	0	0	0	0	0	0	1	0	0	1	0	0	2
IAE0048	19	18	90	62	6.9	141.5	55.5	43	39	397	9	1	0	Poor	0	0	0	0	0	1	1	1	0	1	1	0	3
IAE0049	28	8.9	96	55	5.2	134.1	47.5	43	41	375	7	0	0	Poor	0	0	0	0	0	0	1	0	0	0	0	0	3
IAE0050	10	11.7	85	53	5.3	131.1	47.5	41	37	388	6	1	0	Poor	1	0	0	0	0	1	1	1	0	1	1	0	2
IAE0051	16	5.2	91	63	10	126.3	44.5	42	41	407	6	1	0	Poor	0	0	0	0	0	1	1	0	0	1	0	0	2
IAE0052	13	13.5	90	59	13.4	141.1	55.5	42	38	368	7	0	0	Poor	0	0	0	0	0	0	0	0	0	0	0	0	2
IAE0053	10	7.6	95	56	4.6	132.4	38.5	40	35	407	6	0	0	Poor	0	0	0	0	0	0	0	0	0	1	0	0	2
IAE0054	24	13.1	90	49	4.5	129.3	44.5	41	39	377	7	1	1	Poor	1	0	0	0	0	1	1	1	0	1	1	1	2
IAE0055	17	8.9	93	59	9.2	127.8	38.5	43	37	415	5	1	0	Poor	0	0	0	0	0	1	1	0	0	0	0	0	2
IAE0056	21	2.9	99	55	5.2	129.3	52.5	40	41	359	8	1	1	Poor	1	0	0	0	0	1	1	1	0	1	1	1	3
IAE0057	27	11	86	53	9.4	137.2	41.5	41	40	407	8	1	0	Poor	0	0	0	0	0	1	1	0	0	0	0	0	2
IAE0058	24	10.8	93	52	8.1	137.7	57.5	44	36	363	9	0	0	Poor	0	0	0	0	0	0	1	0	0	0	0	0	2
IAE0059	26	13.8	89	55	6.9	136.1	47.5	41	37	364	6	0	0	Poor	0	0	0	0	0	0	1	0	0	1	0	0	3
IAE0060	23	16.3	88	58	8.1	133.9	46.5	40	41	382	9	0	0	Poor	0	0	0	0	0	0	1	0	0	1	0	0	1
IAE0061	23	17.6	90	63	7.9	128.3	39.5	42	36	366	5	0	0	Poor	0	0	0	0	0	0	0	0	0	1	0	0	2
IAE0062	27	13.7	85	50	6.6	130.4	51.5	43	41	373	8	1	0	Poor	1	0	0	0	0	1	1	1	0	0	1	0	3
IAE0063	29	11.5	94	60	2.8	128.9	53.5	44	36	379	5	0	0	Poor	0	0	0	0	0	0	1	0	0	1	0	0	3
IAE0064	27	5.2	96	63	7.4	135.7	38.5	41	40	411	5	0	0	Poor	0	0	0	0	0	0	1	0	0	0	0	0	1
IAE0065	25	11.2	88	49	10.8	129	39.5	40	40	362	6	1	1	Poor	1	0	0	0	0	1	1	1	0	0	1	1	2
IAE0066	10	11.3	89	49	3.1	130.5	44.5	40	35	411	5	1	1	Poor	1	0	0	0	0	1	1	1	1	1	1	1	2
IAE0067	20	9.8	97	59	4.7	132.6	47.5	43	35	396	8	1	0	Poor	1	0	0	0	0	1	1	1	0	0	1	1	2
IAE0068	24	12.8	95	60	8	126.6	57.5	40	37	365	9	1	1	Poor	1	1	1	1	0	1	1	1	1	1	1	1	3
IAE0069	21	14.7	87	49	7.1	133.6	38.5	40	40	415	8	1	1	Poor	1	1	0	0	0	1	1	1	1	0	1	1	2
IAE0070	17	7.5	89	63	8	133	50.5	43	39	392	6	1	0	Poor	0	0	0	0	0	1	1	0	0	0	0	0	2
IAE0071	29	7.4	93	60	5.3	138.3	38.5	44	41	357	8	1	0	Poor	0	0	0	0	0	0	1	0	0	1	0	0	2
IAE0072	15	10	98	53	9.8	130	42.5	42	41	352	7	0	0	Poor	0	0	0	0	0	0	0	0	0	1	0	0	2
IAE0073	12	8.2	91	58	7.1	128.1	53.5	42	41	361	9	1	0	Poor	0	0	0	0	0	1	1	1	0	0	1	0	1
IAE0074	22	4.4	92	55	8.7	131.9	52.5	41	37	365	7	1	1	Poor	1	0	0	0	0	1	1	1	0	0	1	1	1
IAE0075	22	6.8	88	50	7.8	128.9	54.5	44	41	408	7	0	0	Poor	0	0	0	0	0	0	0	0	0	0	0	0	1
IAE0076	11	5.9	93	58	7.4	133.6	53.5	41	38	398	6	0	0	Poor	0	0	0	0	0	0	1	0	0	1	0	0	2
IAE0077	14	15	89	56	8.5	125.8	50.5	42	36	412	5	1	1	Poor	1	1	1	1	1	1	1	1	1	1	1	1	2
IAE0078	26	16.8	99	52	7.4	130.9	48.5	43	41	411	7	0	0	Poor	0	0	0	0	0	0	1	0	0	1	0	0	3
IAE0079	15	6.4	86	60	4.1	129.6	54.5	40	36	398	8	1	0	Poor	0	0	0	0	0	1	1	0	0	0	0	0	3
IAE0080	11	12.5	93	51	9.6	135.7	54.5	42	35	400	5	1	1	Poor	1	0	0	0	0	1	1	1	0	1	1	1	3
IAE0081	13	13.7	94	58	9	130.1	39.5	44	41	382	8	1	1	Poor	1	0	0	0	0	1	1	1	0	1	1	1	2
IAE0082	20	5	94	59	1.9	126.3	50.5	42	39	379	8	0	0	Poor	0	0	0	0	0	0	0	0	0	0	0	0	1
IAE0083	17	11.1	100	56	5.4	132.6	51.5	44	40	408	5	0	0	Poor	0	0	0	0	0	0	0	0	0	1	0	0	1
IAE0084	21	19.9	87	50	9.5	134.7	48.5	44	40	364	5	0	0	Poor	0	0	0	0	0	0	1	0	0	1	0	0	1
IAE0085	17	13	87	59	2.6	132.3	47.5	44	35	372	8	1	1	Poor	1	0	0	0	0	1	1	1	0	1	1	1	2
IAE0086	20	9.6	100	59	9.3	130.9	40.5	41	38	394	6	1	1	Poor	1	1	0	0	0	1	1	1	1	0	1	1	1
IAE0087	29	8.4	92	61	6.7	130.6	54.5	43	37	411	9	1	0	Poor	0	0	0	0	0	0	1	0	0	1	0	0	3
IAE0088	17	3	88	51	10.2	133.9	52.5	42	37	364	9	1	0	Poor	0	0	0	0	0	1	1	0	0	1	0	0	3
IAE0089	40	15.55	94	64	6.85	132.3	35	40	22	199	12	1	0	Good	1	0	0	0	0	1	1	1	0	0	1	1	2
IAE0090	37	21.75	91	55	5.45	134.4	36	37	22	189	13	0	0	Good	0	0	0	0	0	0	0	0	0	0	0	0	3
IAE0091	41	10.15	89	62	7.45	138.4	34	39	22	193	12	0	0	Good	0	0	0	0	0	0	0	0	0	0	0	0	2
IAE0092	28	5.45	104	63	6.75	130.8	39	40	25	185	13	0	0	Good	0	0	0	0	0	0	0	0	0	0	0	0	2
IAE0093	31	10.75	99	53	5.35	135.4	44	40	24	193	11	1	1	Good	1	1	1	1	1	1	1	1	1	0	1	1	1
IAE0094	27	17.25	101	58	11.05	129	31	37	24	203	12	1	0	Good	0	0	0	0	0	0	1	0	0	0	0	0	1
IAE0095	18	11.75	98	54	5.05	136.4	32	41	24	204	11	0	0	Good	0	0	0	0	0	0	0	0	0	0	0	0	1
IAE0096	27	10.15	91	53	2.55	132	43	39	22	201	12	0	0	Good	0	0	0	0	0	0	1	0	0	0	0	0	2
IAE0097	38	13.65	97	54	9.85	139.4	37	39	24	191	13	0	0	Good	0	0	0	0	0	0	1	0	0	0	0	0	2
IAE0098	34	14.55	100	64	5.75	130.1	46	37	23	190	12	1	0	Good	0	0	0	0	0	1	1	0	0	0	0	0	2
IAE0099	35	7.75	102	58	6.25	137.2	42	41	22	208	12	1	1	Good	1	1	1	1	1	1	1	1	1	0	1	1	1
IAE0100	20	12.65	89	66	6.15	140.1	35	39	24	209	13	1	1	Good	1	0	0	0	0	1	1	1	0	0	1	1	3
IAE0101	46	11.45	105	56	5.75	131.8	28	39	25	204	13	1	0	Good	1	0	0	0	0	1	1	1	0	0	1	0	2
IAE0102	31	10.85	97	58	5.35	132.4	31	39	22	199	13	0	0	Good	0	0	0	0	0	0	1	0	0	1	0	0	2
IAE0103	28	9.25	97	64	4.95	132.1	27	41	23	201	12	0	0	Good	0	0	0	0	0	0	0	0	0	0	0	0	1
IAE0104	42	17.55	98	61	6.95	133.8	30	37	23	203	11	1	0	Good	0	0	0	0	0	1	1	0	0	0	1	0	1
IAE0105	19	10.85	103	65	6.05	137.5	30	39	25	204	12	0	0	Good	0	0	0	0	0	0	1	0	0	0	0	0	2
IAE0106	26	5.15	93	62	8.25	133.5	29	40	25	198	12	0	0	Good	0	0	0	0	0	0	0	0	0	0	0	0	2
IAE0107	42	14.65	103	64	7.75	131.5	35	41	22	181	11	1	0	Good	1	0	0	0	0	1	1	1	0	1	1	1	2
IAE0108	41	16.55	90	62	5.05	128.1	38	38	22	201	13	0	0	Good	0	0	0	0	0	0	1	0	0	0	0	0	2
IAE0109	31	10.25	101	60	7.05	141.5	36	37	23	199	12	0	0	Good	0	0	0	0	0	0	0	0	0	0	0	0	2
IAE0110	23	11.15	104	53	6.05	141.8	28	40	25	180	11	0	0	Good	0	0	0	0	0	0	0	0	0	0	0	0	1
IAE0111	28	10.85	103	65	4.95	137.7	37	39	22	187	13	1	0	Good	1	0	0	0	0	1	1	1	0	0	1	0	2
IAE0112	41	12.05	98	60	8.15	132.6	36	38	23	204	13	0	0	Good	0	0	0	0	0	0	0	0	0	1	0	0	2
IAE0113	40	18.15	102	61	6.65	138.4	32	37	25	193	12	0	0	Good	0	0	0	0	0	0	0	0	0	1	0	0	2
IAE0114	30	13.05	98	58	6.05	139.1	44	41	23	188	13	0	0	Good	0	0	0	0	0	0	1	0	0	0	0	0	2
IAE0115	22	17.05	102	62	5.25	134.7	28	38	24	181	13	1	0	Good	1	0	0	0	0	1	1	1	0	0	1	0	1
IAE0116	45	9.45	97	67	4.85	135.8	28	38	25	204	11	0	0	Good	0	0	0	0	0	0	1	0	0	0	0	0	2
IAE0117	18	11.95	102	57	10.65	140.2	36	40	22	202	11	1	0	Good	0	0	0	0	0	1	1	0	0	0	0	0	2
IAE0118	45	17.55	91	58	7.45	129.5	42	37	22	184	13	0	0	Good	0	0	0	0	0	0	0	0	0	0	0	0	1
IAE0119	31	10.15	104	65	4.75	139.3	38	40	24	202	11	1	1	Good	1	0	1	0	1	1	1	1	0	0	1	1	2
IAE0120	35	17.85	90	58	7.35	134.5	27	40	25	208	13	1	0	Good	1	0	0	0	0	1	1	1	0	1	1	0	1
IAE0121	21	10.95	98	61	8.85	131.5	34	39	23	204	12	0	0	Good	0	0	0	0	0	0	0	0	0	0	0	0	1
IAE0122	43	12.15	91	56	7.15	131.8	42	41	22	187	11	1	0	Good	0	0	0	0	0	1	1	0	0	1	0	0	3
IAE0123	26	20.55	99	54	9.45	132.4	44	38	24	195	13	0	0	Good	0	0	0	0	0	0	1	0	0	0	0	0	3
IAE0124	31	11.75	99	63	3.95	131.1	39	37	24	201	13	1	0	Good	0	0	0	0	0	0	1	0	0	0	0	0	2
IAE0125	14	14.15	101	63	3.05	142.2	41	41	25	195	11	1	0	Good	1	0	0	0	0	1	1	1	0	1	1	0	2
IAE0126	19	16.15	95	61	7.35	137.4	38	41	25	192	11	0	0	Good	0	0	0	0	0	0	0	0	0	1	0	0	1
IAE0127	34	14.55	105	54	7.35	139.5	34	37	22	199	12	0	0	Good	0	0	0	0	0	0	0	0	0	0	0	0	2
IAE0128	22	14.65	90	62	0.55	137.7	36	41	24	208	13	1	0	Good	0	0	0	0	0	0	1	0	0	0	0	0	2
IAE0129	19	13.35	100	61	5.65	135.8	40	39	23	194	12	1	0	Good	0	0	0	0	0	1	1	0	0	0	0	0	1
IAE0130	40	8.05	98	54	4.95	135.9	31	41	24	180	12	0	0	Good	0	0	0	0	0	0	0	0	0	1	0	0	2
IAE0131	41	15.05	99	64	4.25	134.1	44	39	23	201	12	1	0	Good	1	0	0	0	0	1	1	1	0	1	1	0	1
IAE0132	21	10.45	104	60	4.95	134.4	45	38	23	182	11	0	0	Good	0	0	0	0	0	0	1	0	0	1	0	0	3
IAE0133	39	16.85	105	61	7.95	130.4	41	38	22	185	12	1	0	Good	0	0	0	0	0	1	1	0	0	0	1	0	2
IAE0134	24	19.35	91	64	4.95	139.6	32	40	24	201	11	1	1	Good	1	0	0	0	0	1	1	1	0	0	1	1	2
IAE0135	43	5.95	104	62	4.95	128.9	37	39	23	193	11	0	0	Good	0	0	0	0	0	0	0	0	0	0	0	0	2
IAE0136	37	19.35	94	61	3.75	131.7	37	38	25	183	12	1	0	Good	1	0	0	0	0	1	1	1	0	0	1	0	2
IAE0137	33	11.85	100	62	9.25	143	46	41	23	197	12	0	0	Good	0	0	0	0	0	0	0	0	0	1	0	0	2
IAE0138	15	13.05	99	61	7.65	136.1	46	37	25	194	13	0	0	Good	0	0	0	0	0	0	1	0	0	0	0	0	1
IAE0139	42	9.75	103	54	2.15	136.3	44	37	25	188	12	0	0	Good	0	0	0	0	0	0	0	0	0	0	0	0	3
IAE0140	29	14.35	103	56	4.95	138	44	39	24	197	13	0	0	Good	0	0	0	0	0	0	0	0	0	0	0	0	2
IAE0141	35	13.85	104	59	7.85	129.9	36	40	25	182	12	0	0	Good	0	0	0	0	0	0	0	0	0	0	0	0	3
IAE0142	34	18.05	98	64	9.25	130.4	28	41	23	189	12	1	0	Good	0	0	0	0	0	0	1	0	0	0	0	0	2
IAE0143	33	10.45	100	54	8.45	134	35	39	25	196	12	0	0	Good	0	0	0	0	0	0	0	0	0	0	0	0	2
IAE0144	13	20.55	101	53	6.15	132.3	40	37	24	186	12	1	0	Good	0	0	0	0	0	1	1	0	0	0	0	0	3
IAE0145	42	16.35	92	55	3.15	135.3	45	39	22	194	13	1	0	Good	1	0	0	0	0	1	1	1	0	0	1	1	1
IAE0146	22	13.95	95	64	8.55	137.4	36	41	23	180	13	0	0	Good	0	0	0	0	0	0	0	0	0	0	0	0	1
IAE0147	39	12.75	90	56	6.25	140.7	30	38	23	206	12	0	0	Good	0	0	0	0	0	0	0	0	0	1	0	0	1
IAE0148	43	12.25	103	60	6.95	138.6	32	41	24	204	12	0	0	Good	0	0	0	0	0	0	0	0	0	0	0	0	2
IAE0149	16	12.55	96	58	6.55	131.9	40	38	24	206	13	0	0	Good	0	0	0	0	0	0	0	0	0	1	0	0	2
IAE0150	21	14.25	95	63	4.25	134.2	30	38	24	190	11	0	0	Good	0	0	0	0	0	0	0	0	0	0	0	0	2
IAE0151	35	12.65	103	54	7.55	133.2	41	38	24	196	11	1	0	Good	0	0	0	0	0	0	1	0	0	0	0	0	2
IAE0152	46	10.85	102	67	7.25	131.8	42	39	23	184	11	0	0	Good	0	0	0	0	0	0	0	0	0	0	0	0	2
IAE0153	34	14.25	96	61	6.05	131	33	37	22	186	13	1	1	Good	1	0	1	1	1	1	1	1	0	1	1	1	2
IAE0154	28	10.05	100	66	7.75	141.8	43	39	25	198	13	1	0	Good	1	0	0	0	0	1	1	1	0	1	1	0	2
IAE0155	12	14.95	101	54	4.25	135.6	45	37	25	204	11	0	0	Good	0	0	0	0	0	0	1	0	0	0	0	0	1
IAE0156	42	12.65	99	65	6.35	134.8	45	41	22	203	11	0	0	Good	0	0	0	0	0	0	1	0	0	0	0	0	2
IAE0157	42	16.45	105	67	6.85	137.4	43	40	22	208	12	1	1	Good	1	0	1	0	1	1	1	1	0	0	1	1	1
IAE0158	45	17.75	105	64	3.55	137.6	32	41	22	194	13	1	0	Good	0	0	0	0	0	1	1	0	0	0	0	0	3
IAE0159	20	17.75	92	57	6.75	139.7	37	39	24	182	13	1	0	Good	1	0	0	0	0	1	1	1	0	0	1	1	2
IAE0160	33	14.85	96	64	8.25	132.8	42	39	23	194	11	0	0	Good	0	0	0	0	0	0	0	0	0	0	0	0	1
IAE0161	24	15.35	93	56	6.25	137.1	34	37	23	184	11	1	0	Good	1	0	0	0	0	1	1	1	0	0	1	1	1
IAE0162	36	12.15	104	65	6.75	132.2	37	39	23	202	13	0	0	Good	0	0	0	0	0	0	1	0	0	0	0	0	2
IAE0163	29	16.35	92	59	7.95	134.9	33	38	24	191	12	0	0	Good	0	0	0	0	0	0	0	0	0	0	0	0	2
IAE0164	23	16.85	103	60	6.15	135.8	45	39	23	209	11	0	0	Good	0	0	0	0	0	0	0	0	0	1	0	0	2
IAE0165	28	6.95	100	57	6.25	136.2	36	37	24	199	13	1	0	Good	1	0	0	0	0	1	1	1	0	1	1	0	2
IAE0166	26	15.15	93	62	4.65	136	35	37	23	184	13	0	0	Good	0	0	0	0	0	0	1	0	0	0	0	0	1
IAE0167	26	19.25	104	66	6.85	138.6	30	38	22	182	12	1	1	Good	1	1	1	1	1	1	1	1	1	1	1	1	2
IAE0168	26	12.05	102	66	6.25	133.4	41	37	25	188	12	1	0	Good	1	0	0	0	0	1	1	1	0	0	1	1	1
IAE0169	24	11.15	98	57	7.75	136.3	39	40	25	205	11	1	0	Good	1	0	0	0	0	1	1	1	0	0	1	1	2
IAE0170	28	11.75	95	54	7.95	132.8	28	41	24	188	11	1	0	Good	1	0	0	0	0	1	1	1	0	0	1	1	2
IAE0171	43	7.25	101	60	8.35	146.4	28	39	23	186	11	0	0	Good	0	0	0	0	0	0	0	0	0	0	0	0	2
IAE0172	20	14.05	93	66	5.85	132.2	42	40	25	205	13	0	0	Good	0	0	0	0	0	0	0	0	0	1	0	0	1
IAE0173	31	13.65	91	54	2.75	133	35	39	22	181	11	1	1	Good	1	1	1	1	1	1	1	1	1	0	1	1	2
IAE0174	37	14.35	103	62	8.25	138.9	39	40	22	202	13	0	0	Good	0	0	0	0	0	0	0	0	0	0	0	0	2
IAE0175	38	15.25	92	64	7.65	134	29	39	22	202	11	0	0	Good	0	0	0	0	0	0	0	0	0	1	0	0	2
IAE0176	32	10.15	103	58	5.65	138.9	35	38	24	206	12	0	0	Good	0	0	0	0	0	0	0	0	0	0	0	0	2
IAE0177	29	14.65	102	60	7.95	136.2	39	37	24	200	12	0	0	Good	0	0	0	0	0	0	1	0	0	0	0	0	2
IAE0178	24	15.45	101	58	4.05	134.1	28	37	23	195	13	1	0	Good	0	0	0	0	0	1	1	0	0	0	0	0	2
IAE0179	27	11.45	98	56	8.85	132.8	34	38	22	188	12	1	0	Good	0	0	0	0	0	1	1	0	0	0	0	0	1
IAE0180	20	15.35	93	65	6.25	132.7	35	40	23	192	13	0	0	Good	0	0	0	0	0	0	0	0	0	0	0	0	2
IAE0181	23	13.85	94	56	5.25	134.1	42	41	23	207	13	0	0	Good	0	0	0	0	0	0	0	0	0	0	0	0	2
IAE0182	30	10.85	92	58	5.65	135	28	40	22	206	12	0	0	Good	0	0	0	0	0	0	1	0	0	1	0	0	2
IAE0183	18	14.75	90	66	6.45	132.5	32	37	23	198	13	0	0	Good	0	0	0	0	0	0	0	0	0	0	0	0	2
IAE0184	46	12.35	104	67	6.85	135.2	34	41	25	199	12	0	0	Good	0	0	0	0	0	0	0	0	0	0	0	0	2
IAE0185	29	16.45	93	65	6.95	131.6	31	39	24	196	11	1	1	Good	1	0	0	0	0	1	1	1	0	0	1	1	2
IAE0186	27	12.55	92	56	6.05	138.4	35	41	23	185	11	0	0	Good	0	0	0	0	0	0	0	0	0	1	0	0	2
IAE0187	15	8.15	101	60	7.25	139.1	27	40	22	183	12	0	0	Good	0	0	0	0	0	0	0	0	0	1	0	0	1
IAE0188	36	14.65	90	61	6.85	133	35	38	24	180	12	0	0	Good	0	0	0	0	0	0	0	0	0	0	0	0	1
IAE0189	43	14.55	101	53	5.65	132.8	36	39	24	197	12	0	0	Good	0	0	0	0	0	0	0	0	0	0	0	0	1
IAE0190	24	9.05	99	65	5.35	136.3	30	40	23	198	12	0	0	Good	0	0	0	0	0	0	1	0	0	0	0	0	2
IAE0191	28	16.75	92	56	8.05	140.3	29	39	25	188	11	0	0	Good	0	0	0	0	0	0	0	0	0	0	0	0	2
IAE0192	17	16.45	103	56	7.85	141.1	36	41	23	192	13	0	0	Good	0	0	0	0	0	0	0	0	0	0	0	0	2
IAE0193	30	9.85	92	54	6.95	130.4	41	37	25	187	13	0	0	Good	0	0	0	0	0	0	1	0	0	1	0	0	3
IAE0194	24	10.75	97	58	8.65	139.3	37	40	24	202	11	0	0	Good	0	0	0	0	0	0	0	0	0	0	0	0	2
IAE0195	37	12.95	95	55	3.15	135.4	40	38	23	192	13	0	0	Good	0	0	0	0	0	0	0	0	0	0	0	0	2
IAE0196	25	10.35	94	59	5.75	135.4	32	41	22	194	11	0	0	Good	0	0	0	0	0	0	0	0	0	0	0	0	2
IAE0197	42	16.25	94	65	4.65	137.5	38	40	23	190	13	1	0	Good	1	0	0	0	0	1	1	1	0	0	1	1	2
IAE0198	15	14.15	103	63	11.15	133.8	39	38	25	191	12	0	0	Good	0	0	0	0	0	0	0	0	0	0	0	0	1
